# Supplementary material for: Data of plant species in permanent plots in a restored coppice-with-standards forest in Northwestern Germany from 1994 to 2013
Source: Data Brief. 2018 Nov 13;24:103461. doi: 10.1016/j.dib.2018.11.046 (PMC6441704; doi:10.1016/j.dib.2018.11.046)
Supplement: Supplementary file 2 — Supplementary material [file mmc2.xlsx]

## Sheet: Tabelle1
Plot	87/1	87/1	87/1	87/1	87/1	87/1	87/1	87/1	87/1	87/2	87/2	87/2	87/2	87/2	87/2	87/2	87/2	87/2	87/2	92/1	92/1	92/1	92/1	92/1	92/1	92/1	92/1	92/1	92/1	92/2	92/2	92/2	92/2	92/2	92/2	92/2	92/2	92/2	92/2	93/1	93/1	93/1	93/1	93/1	93/1	93/1	93/1	93/1	93/1
Year	1995	1996	1997	1998	1999	2000	2001	2002	2013	1994	1995	1996	1997	1998	1999	2000	2001	2002	2013	1994	1995	1996	1997	1998	1999	2000	2001	2002	2013	1994	1995	1996	1997	1998	1999	2000	2001	2002	2013	1994	1995	1996	1997	1998	1999	2000	2001	2002	2013
Date	7.6.	7.6.	9.6.	19.6.	29.5.	29.6.	20.6.	17.6.	17.05.	12.5.	7.6.	7.6.	9.6.	19.6.	29.5.	29.6.	20.6.	17.6.	17.5.	17.5.	23.5.	5.6.	29.5.	26.6.	25.5.	26.5.	14.6.	3.6.	14.5.	17.5.	23.5.	7.6.	28.5.	26.6.	25.5.	26.5.	11.6.	3.6.	14.5.	17.5.	24.5.	30.5.	27.5.	16.6.	2.6.	26.5.	11.6.	5.6.	14.5.
Coverage of upper tree layer [%]	15	15	15	15	15	15	15	15	25	10	10	10	10	10	10	10	10	10	30	20	20	20	20	20	20	20	20	20	20	35	35	30	30	30	30	30	30	30	20-25	5	5	5	5	5	5	5	5	5	4
Coverage of lower tree layer [%]	.	.	.	.	.	.	.	.	.	.	.	.	.	.	.	.	2	.	40	.	.	.	.	.	.	.	.	.	.	.	.	.	.	.	.	.	.	.	.	.	.	.	.	.	.	.	.	.	5
Coverage of shrub layer [%]	75	85	90	80	90	95	90	90	15	55	75	85	90	80	80	80	80	80	35	6	<8	25	35	40	50	60	70	75	3	5	4	15	25	30	35	40	55	55	1	6	<6	6	15	15	25	40	50	65	1
Coverage of young trees in shrub layer [%]	35	45	60	70	75	75	75	70	n.e.	25	25	50	50	40	40	40	50	50	30	5	4	20	30	35	45	51	60	65	n.e.	2	1	12	20	25	30	35	40	40	n.e.	2	<1	1	2	2	3	10	25	35	1
Coverage of shrubs in shrub layer [%]	40	40	30	10	10	8	12	12	n.e.	>15	35	35	40	40	25	20	15	15	15	.	3	3	4	5	5	7	8	8	n.e.	<1	1	1	3	5	5	5	10	10	n.e.	3	1	1	8	8	12	15	10	12	0.5
Coverage of coppice shoots in shrub layer [%]	.	5	5	5	5	15	20	20	1	15	15	15	15	15	25	30	40	40	10	<1	<1	<1	1	1	1	2	2	2	n.e.	2	2	2	2	2	2	3	5	8	1	1	4	4	5	5	10	15	15	20	.
Coverage of herb layer [%]	75	75	50	50	50	45	40	30	35	95	100	60	50	60	75	65	50		30	100	95	95	90	90	90	80	85	75	80	90	90	70	85	85	85	85	85	85	40	100	95	95	95	95	90	90	75	60	30
Height of upper tree layer [meters]	20	20	20	20	20	20	20	20	20	20	20	20	20	20	20	25	25	25	25	20	20	20	20	20	20	20	22	22	18	20	20	20	20	20	20	22	22	22	19	20	20	20	20	20	20	20	20	20	22
Height of lower tree layer [meters]	.	.	.	.	.	.	.	.	.	.	.	.	.	.	.	.	10	.	17	.	.	.	.	.	.	.	.	.	.	.	.	.	.	.	.	.	.	.	.	.	.	.	.	.	.	.	.	.	18
Height of shrub layer [meters]	4	5	6	7	8	8	9	12	7	4	4	6	6	7	8	8	8	9	11	2.5	2.5	2.8	3.8	4.5	4.5	4.5	5	5.5	8	1.5	2.2	2.8	3.8	4.5	4.5	5	6	7	3	0.8	0.8	3.5	4.5	5	5.5	5.5	7	8	5
Tree layer
Upper tree layer
Acer campestre	1a	1a	1a	1a	1a	1a	1a	1a	1a	.	.	.	.	.	.	.	.	.	.	.	.	.	.	.	.	.	.	.	.	.	.	.	.	.	.	.	.	.	.	.	.	.	.	.	.	.	.	.	.
Acer pseudoplatanus	0.4	0.4	0.4	0.4	0.4	0.4	0.4	0.4	0.4	1a	1a	1a	1a	1a	1a	1a	1a	1a	3	1a	1a	1a	1a	1a	1a	1a	1a	1a	1a	.	.	.	.	.	.	.	.	.	.	.	.	.	.	.	.	.	.	.	.
Carpinus betulus	.	.	.	.	.	.	.	.	2	0.2	0.2	0.2	0.2	0.2	0.2	0.2	0.2	0.2	0.2	1a	1a	1a	1a	1a	1a	1a	1a	1a	1a	.	.	.	.	.	.	.	.	.	.	0.2	0.2	0.2	0.2	0.2	0.2	0.2	0.2	0.2	0.2
Fagus sylvatica	1a	1a	1a	1a	1a	1a	1a	1a	+	0.4	0.4	0.4	0.4	0.4	0.4	0.4	0.4	0.4	.	.	.	.	.	.	.	.	.	.	.	.	.	.	.	.	.	.	.	.	.	.	.	.	.	.	.	.	.	.	.
Fraxinus excelsior	.	.	.	.	.	.	.	.	.	.	.	.	.	.	.	.	.	.	0.1	1a	1a	1a	1a	1a	1a	1a	1a	1a	0.1	2	2	2	2	2	2	2	2	2	1b	.	.	.	.	.	.	.	.	.	.
Quercus robur	.	.	.	.	.	.	.	.	.	.	.	.	.	.	.	.	.	.	.	0.4	0.4	0.4	0.4	0.4	0.4	0.4	0.4	0.4	0.4	1a	1a	1a	1a	1a	1a	1a	1a	1a	1a	0.2	0.2	0.2	0.2	0.2	0.2	0.2	0.2	0.1	.
Sorbus torminalis	.	.	.	.	.	.	.	.	.	.	.	.	.	.	.	.	.	.	.	.	.	.	.	.	.	.	.	.	.	.	.	.	.	.	.	.	.	.	.	.	.	.	.	.	.	.	.	.	.
Lower tree layer
Acer campestre	.	.	.	.	.	.	.	.	.	.	.	.	.	.	.	.	.	.	0.4	.	.	.	.	.	.	.	.	.	.	.	.	.	.	.	.	.	.	.	.	.	.	.	.	.	.	.	.	.	.
Acer pseudoplatanus	.	.	.	.	.	.	.	.	.	.	.	.	.	.	.	.	.	.	3	.	.	.	.	.	.	.	.	.	.	.	.	.	.	.	.	.	.	.	.	.	.	.	.	.	.	.	.	.	.
Carpinus betulus	.	.	.	.	.	.	.	.	.	.	.	.	.	.	.	.	.	.	.	.	.	.	.	.	.	.	.	.	.	.	.	.	.	.	.	.	.	.	.	.	.	.	.	.	.	.	.	.	0.4
Fagus sylvatica	.	.	.	.	.	.	.	.	.	.	.	.	.	.	.	.	.	.	.	.	.	.	.	.	.	.	.	.	.	.	.	.	.	.	.	.	.	.	.	.	.	.	.	.	.	.	.	.	.
Fraxinus excelsior	.	.	.	.	.	.	.	.	.	.	.	.	.	.	.	.	0.2	.	0.4	.	.	.	.	.	.	.	.	.	.	.	.	.	.	.	.	.	.	.	.	.	.	.	.	.	.	.	.	.	.
Malus sylvestris	.	.	.	.	.	.	.	.	.	.	.	.	.	.	.	.	.	.	.	.	.	.	.	.	.	.	.	.	.	.	.	.	.	.	.	.	.	.	.	.	.	.	.	.	.	.	.	.	.
Prunus avium	.	.	.	.	.	.	.	.	.	.	.	.	.	.	.	.	.	.	.	.	.	.	.	.	.	.	.	.	.	.	.	.	.	.	.	.	.	.	.	.	.	.	.	.	.	.	.	.	.
Sorbus torminalis	.	.	.	.	.	.	.	.	.	.	.	.	.	.	.	.	.	.	.	.	.	.	.	.	.	.	.	.	.	.	.	.	.	.	.	.	.	.	.	.	.	.	.	.	.	.	.	.	.
Shrub layer
Young trees in shrub layer
Acer campestre	.	.	.	r	r	.	.	.	.	r	+	+	+	+	+	+	0.2	0.2	0.1	0.1	.	+	+	+	.	+	0.1	0.1	0.1	0.1	+	+	+	+	.	r	0.1	0.1	+	0.1	.	+	+	.	+	+	0.1	0.1	0.1
Acer platanoides	.	r	.	.	.	.	.	.	.	.	.	.	.	.	.	.	.	.	.	.	.	.	.	.	.	.	.	.	.	+	.	.	.	.	.	+	.	.	.	+	.	.	.	.	.	.	.	+	.
Acer pseudoplatanus	1a	1b	2	2	3	3	3	3	1a	1b	1b	1b	2	2	2	2	2	2	1a	0.1	+	0.2	0.2	0.2	0.2	0.2	0.2	0.2	0.1	0.1	+	0.1	0.2	0.2	0.4	0.4	1a	1a	0.1	0.1	+	0.1	0.2	0.2	0.4	1a	2	3	0.2
Betula pendula	2	3	3	3	3	3	2	1b	r	.	.	.	.	.	.	.	.	.	.	.	.	.	.	.	.	.	.	.	.	.	.	.	.	.	.	.	.	.	.	.	.	.	.	.	.	.	.	.	.
Carpinus betulus	+	0.4	1a	1a	1b	1b	1a	1a	0.1	0.2	0.2	0.2	0.2	0.2	0.2	0.2	0.2	0.2	0.2	0.1	+	+	+	+	+	r	0.1	0.1	0.1	0.1	r	+	+	+	+	+	+	+	0.1	0.1	.	.	.	.	.	+	+	+	r
Fagus sylvatica	+	+	+	+	+	+	+	r	+	r	.	+	+	+	+	+	+	+	.	.	.	.	.	.	.	.	.	.	.	.	.	.	.	.	.	.	.	.	.	+	.	.	.	.	.	.	.	.	.
Fraxinus excelsior	0.2	0.4	0.4	0.4	0.4	0.4	0.4	0.4	.	1a	1b	3	3	3	3	3	3	3	0.2	0.4	0.4	2	3	3	4	5-	6	6	0.2	0.1	0.1	1b	2	2	2	3	3	3	0.1	.	.	r	r	r	+	+	+	+	.
Populus tremula	.	.	.	.	.	.	r	.	r	.	.	.	.	.	.	.	.	.	.	.	.	.	.	.	.	.	.	.	.	.	.	.	.	.	.	.	.	.	.	.	.	.	.	.	.	.	.	.	.
Prunus avium	.	.	.	.	.	.	.	.	.	.	.	.	.	.	.	.	.	.	.	.	.	.	.	.	.	.	.	.	.	.	.	.	.	.	.	.	.	.	.	.	.	.	.	.	.	.	.	.	.
Quercus petrea	.	.	.	.	.	.	.	.	r	.	.	.	.	.	.	.	.	.	.	.	.	.	.	.	.	.	.	.	.	.	.	.	.	.	.	.	.	.	.	.	.	.	.	.	.	.	.	.	.
Quercus robur	.	0.2	0.4	0.4	0.4	0.4	1a	1a	0.2	.	.	.	.	.	.	r	.	.	.	r	.	.	.	.	.	.	+	.	.	r	.	r	.	.	.	.	.	.	.	.	.	.	.	.	.	.	.	r	.
Rosa canina	.	.	.	.	.	.	.	.	.	.	.	.	.	.	.	.	.	.	.	.	.	.	.	.	.	.	.	.	.	.	.	.	.	.	.	.	.	.	.	.	.	.	.	.	.	.	.	.	.
Salix caprea	.	.	.	.	r	+	0.4	.	.	.	.	.	.	.	.	.	.	.	.	.	.	.	.	.	.	.	.	.	.	.	.	.	.	.	.	.	.	.	.	.	.	.	.	.	.	.	.	.	.
Sorbus aucuparia	+	+	+	+	+	+	+	+	+	.	.	.	.	.	.	.	.	.	.	.	.	.	.	.	r	.	.	.	.	r	+	+	+	+	.	.	.	r	.	.	.	.	.	.	.	.	.	.	.
Sorbus torminalis	.	.	.	.	.	.	.	.	.	.	.	.	.	.	.	.	.	.	.	.	.	.	.	.	.	.	.	.	.	.	.	.	.	.	.	.	.	.	r	.	.	.	.	.	.	.	.	r	.
Shrubs in shrub layer
Cornus sanguinea	+	+	0.2	0.2	0.2	0.2	0.4	0.4	+	.	.	.	0.1	0.1	0.1	0.1	0.2	0.2	r	.	.	.	.	.	.	.	r	r	.	+	+	+	+	+	+	+	+	+	0.1	.	.	.	.	.	.	.	.	.	.
Corylus avellana	0.2	0.2	0.2	0.2	0.2	0.2	0.2	0.2	1a	.	.	.	.	.	.	.	.	.	0.2	.	.	.	.	.	.	.	.	.	.	.	.	.	.	.	.	.	.	.	.	.	.	.	.	.	.	.	.	.	.
Crataegus laevigata agg.	0.2	0.2	0.2	0.2	0.2	0.1	0.2	0.2	.	0.4	1a	1a	1a	1a	1a	1a	1a	1a	1a	.	+	+	+	+	+	0.1	0.2	0.2	0.1	+	+	0.1	0.1	0.1	0.1	0.1	0.2	0.2	+	.	.	r	r	r	r	r	+	r	+
Crataegus monogyna agg.	.	.	0.1	0.1	0.1	0.1	.	.	0.1	+	.	+	+	+	+	+	r	r	.	.	+	.	.	+	+	0.2	0.2	0.2	.	+	+	0.1	0.1	0.1	0.1	0.1	0.1	0.2	0.1	+	.	+	+	.	.	+	r	+	.
Daphne mezereum	.	.	.	.	.	.	.	.	.	.	.	.	.	.	.	.	.	.	.	.	r	r	.	r	.	.	.	.	.	.	.	.	.	.	.	.	.	.	.	.	.	.	.	.	.	.	.	.	.
Euonymus europaeus	.	.	.	.	.	.	.	.	0.1	+	+	+	+	+	+	.	.	.	+	.	0.1	0.1	0.1	0.1	0.1	r	+	+	.	.	.	.	.	0.1	0.1	.	0.1	0.1	r	0.1	.	+	+	.	.	0.1	0.1	0.1	.
Hedera helix	.	.	.	.	.	.	.	.	.	.	.	.	.	.	.	.	.	.	.	.	.	.	.	.	.	.	.	.	.	.	.	.	.	.	.	.	.	.	+	.	.	.	.	.	.	.	.	.	.
Lonicera xylosteum	.	0.1	0.2	0.2	0.1	0.1	0.1	0.1	+	0.2	0.2	0.2	0.4	0.4	0.4	0.2	0.2	0.2	0.2	.	r	+	+	+	+	.	.	.	r	.	.	.	.	.	.	.	.	.	.	.	.	.	.	.	.	.	.	.	.
Populus tremula	.	.	.	.	.	.	.	.	r	.	.	.	.	.	.	.	.	.	.	.	.	.	.	.	.	.	.	.	.	.	.	.	.	.	.	.	.	.	.	.	.	.	.	.	.	.	.	.	.
Rosa canina	.	.	.	.	.	.	.	.	.	+	+	+	+	+	+	.	.	r	.	.	0.1	0.1	0.1	0.1	0.1	0.2	0.2	0.2	+	+	+	+	+	+	+	+	0.2	0.2	r	.	.	.	.	.	.	.	.	.	.
Rosa corymbifera	.	.	.	.	.	.	.	.	.	.	.	.	.	.	.	.	.	.	.	.	.	.	+	+	+	.	.	r	.	.	r	+	+	+	+	+	+	+	.	.	.	.	.	.	.	.	.	.	.
Rosa tomentosa	.	.	.	.	.	.	.	.	.	.	.	.	.	.	.	.	.	.	.	.	r	r	r	r	r	+	+	+	+	r	r	+	+	+	+	+	+	+	r	.	.	.	.	.	.	.	.	.	.
Rubus fruticosus agg.	.	.	.	.	.	.	.	.	.	.	.	.	.	.	.	.	.	.	.	.	.	.	.	.	.	.	.	.	.	.	+	+	+	+	+	+	+	+	.	.	.	+	+	.	.	.	r	r	.
Rubus idaeus	4	4	2	0.1	.	.	.	.	0.4	1b	2	2	2	2	1a	0.4	0.2	1a	+	.	0.2	0.2	0.2	0.2	0.2	0.2	0.1	0.1	.	.	.	.	.	+	+	0.1	+	.	.	0.2	0.1	0.1	1a	1a	1b	1b	0.4	1a	.
Sambucus nigra	0.2	0.2	0.2	0.2	0.2	0.2	0.4	0.4	+	+	+	+	+	+	+	.	.	+	0.1	.	.	.	.	.	.	.	.	.	.	.	.	.	.	.	.	.	.	.	.	.	.	r	r	r	0.1	+	+	0.2	.
Sambucus racemosa	+	+	0.1	0.1	0.1	.	.	.	+	+	.	.	r	r	r	.	.	.	.	.	.	.	.	.	.	.	.	.	.	.	.	.	.	.	.	.	.	.	.	.	.	.	.	.	.	.	.	.	.
Sorbus aucuparia	.	.	.	.	.	.	.	.	+	.	.	.	.	.	.	.	.	.	.	.	.	.	.	.	.	.	.	.	.	.	.	.	.	.	.	.	.	.	.	.	.	.	.	.	.	.	.	.	.
Coppice shoots in shrub layer
Acer campestre	.	0.2	0.2	0.2	0.2	0.2	0.2	0.2	n.e.	0.2	0.2	0.2	0.2	0.2	0.2	0.2	0.4	0.4	n.e.	.	.	.	.	.	.	.	.	.	.	.	.	.	.	.	.	.	.	.	.	.	0.1	0.1	0.1	0.1	0.1	0.4	0.4	1a	.
Acer pseudoplatanus	.	0.2	.	.	.	0.4	0.4	0.4	n.e.	1a	1a	1a	1a	1b	1b	1b	2	2	n.e.	.	.	.	.	.	.	.	.	.	.	.	.	.	.	.	.	.	.	.	.	0.1	0.1	0.2	0.4	0.4	1a	1a	1a	1a	0.2
Carpinus betulus	.	.	.	.	.	.	.	0.1	n.e.	0.1	0.1	0.1	0.2	0.2	0.4	0.4	0.2	0.2	n.e.	0.1	0.1	0.1	0.1	0.1	0.1	0.2	0.2	0.2	n.e.	0.2	0.2	0.4	0.4	0.4	0.4	0.4	0.4	1a	n.e.	0.1	0.1	0.1	.	.	.	.	.	.	0.1
Corylus avellana	.	.	.	.	0.2	1a	1b	1b	n.e.	0.2	0.2	0.2	0.2	0.2	0.2	1a	1a	1a	n.e.	.	.	.	.	.	.	.	.	.	.	.	.	.	.	.	.	.	.	.	.	.	.	.	.	.	.	.	.	.	.
Fagus sylvatica	.	.	.	.	.	0.1	0.1	.	n.e.	.	.	.	.	.	.	.	.	.	.	.	.	.	.	.	.	.	.	.	.	.	.	.	.	.	.	.	.	.	.	.	.	.	.	.	.	.	.	.	.
Fraxinus excelsior	.	.	.	.	.	.	.	.	.	.	.	.	.	.	.	.	.	.	.	.	.	.	.	.	.	.	.	.	.	.	.	.	.	.	.	.	.	.	.	.	.	.	.	.	.	.	.	.	.
Quercus robur	.	.	.	.	.	.	.	.	.	.	.	.	.	.	.	.	.	.	.	.	+	.	.	.	.	.	.	.	n.e.	.	.	.	.	.	.	.	.	.	.	0.1	0.2	0.2	0.2	0.2	0.4	0.4	0.4	0.4	.
Sorbus torminalis	.	.	.	.	.	.	.	.	.	.	.	.	.	.	.	.	.	.	.	.	.	.	.	.	.	.	.	.	.	.	.	.	.	.	.	.	.	.	.	.	.	.	.	.	.	.	.	.	.
Herb layer
Young trees in herb layer
Acer campestre	+	+	+	+	.	+	r	.	+	.	0.1	0.1	+	.	r	.	.	+	+	.	0.1	+	+	0.1	0.1	+	0.1	0.1	0.1	.	0.1	+	+	0.1	0.1	0.1	0.1	0.1	0.1	.	0.1	0.1	0.1	.	0.1	0.1	0.1	0.1	0.2
Acer platanoides	.	.	r	.	r	.	.	.	+	.	.	.	r	.	.	.	r	.	+	.	.	+	.	.	.	.	.	.	.	.	0.1	+	+	+	+	+	0.1	+	.	.	0.1	r	+	+	+	r	+	r	r
Acer pseudoplatanus	0.4	0.4	0.4	0.4	0.2	0.2	0.1	0.1	0.1	.	0.1	0.2	0.1	0.2	0.1	0.1	0.1	0.1	0.1	.	0.2	0.2	0.2	0.1	0.2	0.2	0.2	0.1	0.1	.	.	0.2	0.2	0.1	0.2	0.1	0.1	0.1	0.1	.	0.1	0.1	0.2	0.2	0.2	0.2	0.2	0.2	0.2
Aesculus hippocastanum	.	.	.	.	.	.	.	.	.	.	.	.	.	.	.	.	.	.	.	.	.	.	.	.	.	.	.	.	.	.	.	.	.	.	.	.	.	.	.	.	.	.	.	.	.	.	+	+	r
Betula pendula	0.1	.	.	.	.	.	.	.	r	.	.	.	.	.	.	.	.	.	.	.	.	.	.	.	.	.	.	.	.	.	.	.	.	.	.	.	.	.	.	.	.	.	.	.	.	.	.	.	.
Carpinus betulus	0.1	0.1	+	+	+	0.1	0.1	0.1	0.4	.	0.1	0.1	+	0.1	+	r	+	+	0.1	.	0.1	+	+	+	+	+	.	0.1	0.1	.	0.1	0.1	0.1	0.1	.	+	+	+	0.1	.	0.1	0.1	0.1	0.1	0.1	0.1	0.1	0.2	0.1
Fagus sylvatica	.	+	.	.	+	.	+	.	0.1	.	.	.	.	.	.	.	.	.	+	.	.	.	.	.	.	.	.	.	.	.	.	.	.	.	.	.	.	.	.	.	.	.	.	.	.	.	r	.	.
Fraxinus excelsior	0.1	.	.	.	.	.	.	+	0.1	.	.	.	+	.	.	r	+	+	.	.	0.2	0.2	0.4	0.2	0.2	0.2	0.2	0.2	0.1	.	0.2	0.4	0.2	0.2	0.2	0.2	0.2	0.1	0.1	.	+	+	.	.	r	.	r	.	+
Malus sylvestris	.	.	.	.	.	.	.	.	.	.	.	.	.	.	.	.	.	.	.	.	.	.	.	.	.	.	.	.	.	.	.	.	.	.	.	.	.	r	r	.	.	.	.	.	.	.	.	.	.
Prunus avium	.	.	.	.	.	.	.	.	+	.	.	.	.	.	.	.	.	.	0.1	.	.	.	.	.	.	.	.	.	.	.	.	.	.	.	.	.	.	.	.	.	.	.	.	.	.	.	.	.	r
Pyrus juv.	.	.	.	.	.	.	.	.	.	.	.	.	.	.	.	.	.	.	.	.	.	.	r	r	r	.	r	r	.	.	.	.	.	.	.	.	.	.	.	.	.	.	.	.	.	.	.	.	.
Quercus petraea	.	.	.	.	.	.	.	.	+	.	.	.	.	.	.	.	.	.	.	.	.	.	.	.	.	.	.	.	.	.	.	.	.	.	.	.	.	.	.	.	.	.	.	.	.	.	.	.	r
Quercus robur	.	.	.	.	.	.	.	.	+	.	.	+	.	.	.	.	.	.	+	.	+	.	+	+	+	+	+	+	.	.	+	.	+	+	+	+	+	+	+	.	+	.	+	+	+	+	0.1	0.1	+
Sorbus aucuparia	+	.	.	+	+	.	r	.	.	.	.	.	.	.	.	.	.	.	.	.	+	.	.	.	.	.	.	.	.	.	r	r	.	.	.	.	r	+	r	.	.	.	.	.	.	.	.	.	.
Sorbus torminalis	.	.	.	.	.	.	.	.	+	.	.	.	.	.	.	.	.	.	.	.	.	.	.	.	.	r	.	.	+	.	.	.	.	.	.	.	.	.	r	.	.	r	r	r	.	r	r	r	r
Young shrubs in herb layer
Cornus sanguinea	0.1	0.1	0.1	0.1	0.1	.	0.1	+	.	.	.	.	.	.	.	.	+	.	.	.	.	.	r	r	r	+	.	+	.	.	+	+	+	+	0.1	0.1	+	+	0.1	.	.	.	+	+	+	+	+	+	0.1
Corylus avellana	+	+	+	+	+	+	.	+	+	.	.	.	.	.	.	+	+	+	0.1	.	.	.	.	.	.	.	.	.	r	.	.	.	.	.	.	.	.	.	.	.	.	.	.	.	.	.	.	.	.
Crataegus laevigata agg.	+	+	+	+	+	+	.	.	.	.	.	+	.	+	+	.	r	r	+	.	+	+	+	+	+	.	.	.	.	.	+	+	+	+	+	+	0.1	+	.	.	r	.	.	.	.	.	.	r	r
Crataegus monogyna agg.	.	.	.	.	r	r	r	.	0.1	.	.	.	r	r	r	.	+	+	.	.	0.1	+	+	+	+	+	+	+	r	.	0.1	+	+	+	+	+	r	+	.	.	0.1	0.1	0.1	0.1	0.1	r	0.1	r	0.1
Daphne mezereum	.	.	.	.	.	.	.	.	.	.	.	.	.	.	.	.	.	.	.	.	.	.	.	.	.	r	r	r	.	.	.	.	.	.	.	.	.	.	.	.	.	.	.	.	.	.	.	.	.
Euonymus europaeus	.	.	.	.	.	.	.	.	.	.	.	.	.	.	.	0.1	.	.	.	.	.	0.1	0.1	0.1	0.1	0.1	0.1	0.1	+	.	0.1	0.1	0.1	0.1	0.1	0.1	0.1	0.1	0.1	.	0.1	0.1	0.1	0.1	0.1	0.1	0.1	0.1	0.1
Lonicera xylosteum	.	.	.	.	.	r	r	.	.	.	+	.	.	+	.	.	.	+	.	.	.	.	.	.	.	.	.	.	.	.	.	.	.	.	.	.	.	.	.	.	.	.	.	.	.	.	.	.	.
Prunus avium	.	.	.	.	.	.	.	.	.	.	.	.	.	.	.	.	.	.	.	.	.	.	.	.	.	.	.	.	.	.	.	.	.	.	.	.	.	.	.	.	.	.	.	.	.	.	.	.	.
Prunus spinosa	.	.	.	.	.	.	.	.	.	.	.	.	.	.	.	.	.	.	.	.	.	.	.	.	.	.	.	.	.	.	r	.	.	.	.	.	.	.	.	.	.	.	.	.	.	.	.	.	.
Rosa canina	.	.	.	.	+	.	.	.	+	.	+	+	r	r	.	r	+	+	.	.	+	.	+	+	+	r	+	+	+	.	.	.	.	.	.	.	.	.	r	.	.	.	.	.	.	.	.	.	.
Rosa corymbifera	.	.	.	.	.	.	.	.	.	.	.	.	.	.	.	.	.	.	.	.	.	.	.	.	.	.	.	.	.	.	.	.	.	.	.	.	.	.	.	.	.	.	.	.	.	.	.	.	0.1
Rosa tomentosa	.	.	.	.	.	.	.	.	.	.	.	.	.	.	.	.	.	.	.	.	.	.	r	r	r	.	.	.	.	.	r	.	.	.	.	.	.	.	.	.	.	.	.	.	.	.	.	.	.
Rubus fruticosus agg.	.	.	.	.	.	.	.	.	+	.	.	.	.	.	.	.	.	.	.	.	.	.	.	.	.	.	.	.	r	.	.	.	.	r	r	.	.	.	0.1	.	.	.	.	.	.	.	.	.	.
Rubus idaeus	1b	0.4	0.4	0.4	.	.	.	.	0.1	.	.	0.2	0.2	0.1	0.1	0.1	0.1	0.1	0.1	.	.	0.1	0.1	0.1	0.1	0.1	0.1	0.1	0.1	.	+	0.1	0.1	0.1	+	+	0.1	0.1	r	.	0.1	0.1	0.2	0.2	0.2	0.2	0.1	0.2	0.1
Sambucus nigra	+	.	+	+	.	0.1	+	+	0.1	.	.	.	.	.	.	.	.	.	0.1	.	.	.	.	.	.	.	.	.	r	.	r	.	.	.	.	.	.	.	.	.	.	.	+	.	.	.	.	.	0.1
Sambucus racemosa	+	.	.	.	.	.	.	.	0.1	.	.	.	.	.	.	.	.	.	.	.	.	.	.	.	.	.	.	.	.	.	.	.	.	.	.	.	.	.	.	.	.	.	.	.	.	.	.	.	.
Tree seedlings in herb layer
Acer campestre	.	.	.	.	+	.	.	.	n.e.	.	.	.	.	.	.	.	.	.	.	.	.	.	.	.	.	.	.	.	.	.	.	.	.	.	.	.	.	.	.	.	.	.	.	.	.	.	.	.	.
Acer platanoides	.	.	.	.	.	.	.	.	.	.	.	.	.	.	.	.	.	.	.	.	.	.	.	.	.	.	.	.	.	.	.	.	.	.	.	.	.	.	.	.	0.1	.	.	.	.	.	.	.	n.e.
Acer pseudoplatanus	.	0.1	.	.	0.1	.	0.1	.	n.e.	.	.	0.1	.	.	0.1	.	0.1	.	.	.	.	.	.	.	.	.	0.1	.	n.e.	.	.	0.1	.	.	.	.	.	.	n.e.	.	0.1	.	.	.	.	.	.	.	n.e.
Carpinus betulus	0.1	.	.	.	.	.	0.1	0.1	n.e.	.	.	.	.	.	.	0.1	.	0.1	.	.	.	.	.	.	.	.	0.1	.	n.e.	0.2	.	.	.	.	.	.	.	.	n.e.	0.1	.	.	.	.	.	.	0.1	0.1	n.e.
Cornus sanguinea	.	.	.	.	.	.	.	.	.	.	.	.	.	.	.	.	.	.	.	.	.	.	.	.	.	.	.	.	.	.	.	.	.	.	.	.	.	.	.	.	.	.	.	.	.	.	.	.	.
Fagus sylvatica	.	.	.	.	.	.	0.1	.	n.e.	.	.	.	.	.	r	.	0.1	.	.	.	.	.	.	.	.	.	.	.	.	.	.	.	.	.	.	.	.	.	.	.	.	.	.	.	.	.	.	.	.
Fraxinus excelsior	0.1	.	.	.	.	.	.	.	n.e.	.	.	.	.	.	.	.	0.1	0.1	.	.	.	.	.	.	.	.	.	.	.	.	.	.	.	.	.	.	.	.	.	.	.	.	.	.	.	.	.	.	.
Quercus robur	.	.	.	.	.	.	.	.	.	.	.	.	.	.	.	.	.	.	.	.	.	.	.	.	+	.	.	.	n.e.	.	.	.	.	.	.	.	.	.	.	.	.	.	.	.	.	.	.	.	.
Rosa canina	.	.	.	.	.	.	.	.	.	.	.	.	.	.	.	.	.	.	.	.	.	.	.	.	.	.	.	.	.	.	.	.	.	.	.	.	.	.	.	.	.	.	.	.	.	.	.	.	.
Herbs and grasses in herb layer
Aconitum lycoctonum	.	.	.	.	.	.	.	.	1a	.	.	.	.	.	.	.	.	.	.	.	.	.	.	.	.	.	.	.	.	.	.	.	.	.	.	.	.	.	.	.	.	.	.	.	.	.	.	.	.
Aconitum vulparia	0.1	0.1	0.1	0.1	0.1	0.1	0.1	0.1	.	0.2	0.2	0.2	0.2	0.2	0.2	0.2	0.2	0.2	0.2	0.2	0.2	0.2	0.4	0.4	0.4	0.4	0.4	0.4	0.2	0.1	0.1	0.1	0.1	0.1	0.1	0.1	0.1	0.1	0.1	0.1	0.1	0.1	0.1	0.1	0.1	0.1	0.1	0.1	0.2
Adoxa moschatellina	0.1	0.1	0.1	.	0.1	.	0.1	0.1	.	0.1	0.1	0.1	0.1	0.1	0.1	.	0.1	0.1	0.1	.	.	.	.	.	.	.	.	.	.	.	.	0.1	.	0.1	.	.	.	.	.	0.1	.	0.1	0.1	0.1	0.1	.	0.1	0.1	.
Aegopodium podagraria	3	3	2	2	2	2	1b	1a	0.2	3	2	2	1a	1a	1a	1a	1a	1a	.	2	2	5-	4	3	3	3	3	3	0.1	2	1a	1b	1b	1b	1b	1b	2	2	0.2	.	.	.	.	.	.	0.1	0.1	0.1	0.1
Aethusa cynapium	r	.	.	.	.	.	.	.	.	+	.	.	.	.	.	.	.	.	.	.	.	.	.	.	.	.	.	.	.	.	.	.	0.1	.	.	.	.	.	0.1	0.1	0.1	0.1	0.1	.	+	.	+	.	.
Agrostis stolonifera	.	.	.	.	.	.	.	.	0.1	.	.	.	.	.	.	.	.	.	.	.	.	.	.	.	.	.	.	.	.	.	.	.	.	.	.	.	.	.	.	.	.	.	.	.	.	.	.	.	.
Agrostis tenuis	.	.	.	.	.	.	.	.	.	.	.	.	.	.	.	.	.	.	.	.	.	.	.	.	.	.	.	.	.	.	.	.	.	.	.	.	.	.	+	.	.	.	.	.	.	.	.	.	.
Ajuga reptans	.	.	.	.	.	.	.	.	.	.	.	.	.	.	.	.	.	.	.	.	.	.	.	.	+	.	.	.	r	.	.	.	.	.	.	.	.	.	.	.	.	0.1	.	+	+	+	r	.	+
Alliaria petiolata	+	.	.	.	.	.	.	.	0.1	.	.	.	.	.	.	r	.	.	.	0.1	0.1	0.1	+	.	.	.	.	.	0.1	0.1	+	0.1	0.1	0.1	.	+	.	.	0.1	0.1	0.1	0.2	0.1	0.1	0.1	0.1	0.1	0.1	+
Allium oleraceum	.	.	.	.	.	.	.	.	.	.	.	.	.	.	0.1	r	.	.	.	+	0.1	0.1	0.1	0.1	.	+	+	r	.	.	0.1	0.1	+	0.1	.	.	.	r	.	.	.	.	.	.	.	.	.	.	.
Allium ursinum	.	.	.	.	.	.	.	.	.	.	.	.	.	.	.	.	.	.	.	.	.	.	.	.	.	.	.	.	.	.	.	.	.	.	.	.	.	.	.	.	.	.	.	.	.	.	.	.	.
Alopecurus pratensis	.	.	.	.	.	.	.	.	.	.	.	.	.	.	.	.	.	.	.	.	.	.	.	.	.	.	.	.	.	0.1	0.1	0.1	0.1	.	0.1	0.1	0.1	0.1	.	.	.	.	.	.	.	.	.	.	.
Anemone nemorosa	1a	1a	0.2	1b	1b	0.4	0.4	0.1	0.4	1a	1a	1b	0.2	1b	1b	0.2	0.2	0.2	0.4	0.2	0.2	0.2	0.2	0.2	0.2	0.1	0.1	0.1	0.4	0.2	0.2	0.2	0.2	0.2	0.2	0.2	0.2	0.2	1a	0.4	0.4	0.2	0.2	0.2	0.2	0.1	0.1	0.1	0,1a
Anemone ranunculoides	0.1	0.1	.	.	0.1	+	0.1	+	1b	0.2	0.1	0.1	.	0.1	0.1	+	0.1	0.1	0.4	0.1	0.1	0.1	0.1	0.1	0.1	0.1	0.1	0.1	1a	0.1	0.2	0.2	0.1	0.1	0.1	0.1	.	0.1	0.4	0.2	0.2	0.1	0.1	0.1	0.1	.	.	0.1	1a
Anthriscus sylvestris	.	.	.	.	.	.	.	.	.	.	.	.	.	.	.	.	.	.	.	.	.	.	.	.	.	.	.	.	.	+	+	+	+	r	+	+	+	+	.	.	.	.	.	.	.	.	.	.	.
Aquilegia vulgaris	.	.	.	.	.	.	.	.	.	.	.	.	.	.	.	.	.	.	.	r	r	+	r	+	r	.	r	r	r	0.1	0.1	0.1	0.1	0.1	0.1	0.1	0.1	0.1	.	.	.	.	.	.	.	.	.	.	.
Aquilegia vulgaris	.	.	.	.	.	.	.	.	.	.	.	.	.	.	.	.	.	.	.	.	.	.	.	.	.	.	.	.	.	.	.	.	.	.	.	.	.	.	.	.	.	.	.	.	.	.	.	.	.
Arabis labia	.	.	.	.	.	.	.	.	+	.	.	.	.	.	.	.	.	.	.	.	.	.	.	.	.	.	.	.	.	.	.	.	.	.	.	.	.	.	.	.	.	.	.	.	.	.	.	.	.
Arctium nemorosum	.	+	r	.	.	.	.	.	2	.	.	.	.	.	.	.	.	.	.	.	r	r	r	.	.	.	.	.	0.1	.	.	.	.	.	.	.	.	.	r	r	.	.	.	.	+	.	.	.	.
Arrhenatherum elatius	.	.	.	.	.	.	.	.	.	.	.	.	.	.	.	0.1	0.1	0.1	.	.	.	.	.	.	.	.	.	.	.	.	.	.	.	.	.	.	.	.	.	.	.	.	.	.	r	0.1	0.1	0.1	.
Arum maculatum	0.1	0.1	0.1	0.1	0.1	+	0.1	0.1	0.1	0.1	0.1	0.1	0.1	0.1	0.1	+	0.1	0.1	0.1	0.1	+	0.1	0.1	0.1	0.1	0.1	0.1	0.1	0.1	0.1	0.1	0.1	0.1	0.1	0.1	0.1	0.1	0.1	0.1	0.1	+	+	.	0.1	.	+	+	+	0.1
Asarum europaeum	0.1	0.1	0.1	0.1	0.1	0.1	0.1	0.1	.	.	.	.	.	.	.	.	.	.	.	0.1	0.1	0.1	0.1	0.1	0.1	0.1	0.1	0.1	0.1	0.2	0.1	0.1	0.1	0.2	0.2	0.2	0.2	0.2	0.1	0.1	0.1	0.1	0.1	0.1	0.1	0.1	0.1	0.1	0.1
Brachypodium sylvaticum	.	.	.	.	.	.	.	.	.	+	+	+	+	+	+	+	0.1	0.1	0.1	+	0.1	0.1	0.1	0.1	0.1	0.1	0.1	0.1	0.1	0.1	0.2	0.1	0.1	0.2	0.2	0.2	0.1	0.1	+	r	r	+	0.1	.	0.1	0.1	0.1	0.1	0.1m
Bromus benekenii	.	.	.	.	.	.	.	.	.	.	.	.	.	.	.	.	.	.	.	.	.	.	.	.	.	.	.	.	.	.	.	.	.	.	.	.	.	.	.	.	.	.	.	.	.	.	.	.	.
Bromus erectus	.	.	.	.	.	.	.	.	.	.	.	.	.	.	.	.	.	.	.	.	.	.	.	.	.	.	.	.	.	.	.	.	.	.	.	.	.	.	.	.	.	.	.	.	.	.	.	.	.
Bromus ramosus agg.	.	.	.	.	.	.	.	.	.	.	.	.	.	.	.	.	.	.	.	.	+	.	.	.	.	.	+	.	.	.	.	.	.	.	.	.	.	.	.	.	.	.	.	.	.	.	.	.	.
Bromus sterilis	.	.	.	.	.	.	.	.	.	.	.	.	.	.	0.1	0.1	.	.	.	.	.	.	.	.	.	.	.	.	.	.	.	.	.	.	.	.	.	.	.	.	.	.	.	.	.	.	.	.	.
Bupleurum longifolium	.	.	.	.	.	.	.	.	.	.	.	.	.	.	.	.	.	.	.	0.1	0.1	0.1	0.1	0.1	0.1	0.1	0.1	0.1	0.1	0.1	0.1	0.1	0.1	0.1	0.1	0.1	0.1	0.1	0.1	.	.	.	.	.	.	.	.	.	.
Calamagrostis epigejos	0.1	.	.	.	.	.	.	.	.	.	0.1	.	.	.	.	0.1	.	.	.	.	.	.	.	.	.	.	.	.	.	.	.	.	.	.	.	.	.	.	.	.	.	.	.	.	.	.	.	.	.
Campanula rapunculoides	.	.	.	.	.	.	.	.	.	.	r	.	.	.	.	.	.	.	.	.	.	.	.	.	.	.	.	.	+	.	.	.	.	.	.	.	.	.	.	+	+	+	.	.	.	.	.	.	.
Campanula trachelium	r	.	.	.	.	r	.	.	+	.	.	r	.	.	r	+	.	.	.	+	+	+	+	.	.	+	.	.	.	.	+	.	+	+	+	.	.	r	r	+	+	.	.	.	.	.	.	.	.
Cardamine bulbifera	.	.	.	.	.	.	.	.	.	.	.	.	.	.	.	.	.	.	.	.	.	.	.	.	.	.	.	.	.	.	.	.	.	.	.	.	.	.	.	.	.	.	.	.	.	.	.	.	.
Cardamine pratensis	.	.	.	.	.	.	+	.	.	0.2	0.2	0.1	0.1	0.1	0.1	0.1	0.1	0.1	0.1	0.1	0.1	0.1	0.1	0.1	0.1	0.1	0.1	0.1	0.1	0.1	0.1	.	0.1	.	0.1	.	.	.	.	0.1	0.1	0.1	0.1	0.1	0.1	0.1	0.1	0.1	0.1m
Carduus crispus	.	.	.	.	.	.	.	.	0.1	.	.	.	.	.	.	.	.	.	.	.	.	.	.	.	.	.	.	.	.	.	.	.	.	.	.	.	.	.	.	.	.	.	.	.	.	.	.	.	.
Carduus nutans	.	.	.	.	.	.	.	.	.	.	.	.	.	.	.	.	.	.	.	.	.	.	.	.	.	.	.	.	.	.	.	.	.	.	.	.	.	.	.	.	.	.	.	.	.	.	.	.	.
Carex digitata	.	.	.	.	.	.	.	.	.	.	.	.	.	.	.	.	.	.	.	.	.	.	.	.	.	.	.	.	r	+	+	+	.	.	.	.	.	.	+	.	.	.	.	.	.	r	r	.	0.1
Carex muricata agg.	.	.	r	.	.	.	.	.	.	.	.	.	.	.	.	.	.	.	.	.	.	.	.	.	.	.	.	.	+	.	.	.	.	.	.	+	+	.	.	.	.	.	.	.	0.1	0.1	0.1	0.1	0.1
Carex sylvatica	.	.	r	+	.	.	+	.	+	.	.	.	.	.	.	+	.	.	.	.	.	.	.	.	.	.	.	.	.	.	.	.	.	.	.	.	.	+	+	.	.	.	.	.	+	.	.	+	.
Chaerophyllum temulum	.	.	.	.	.	.	.	.	.	.	.	.	.	.	.	.	.	.	.	.	+	+	0.1	.	.	.	r	.	.	0.1	0.1	0.1	0.2	0.1	+	0.1	+	+	+	+	0.1	.	.	.	.	.	+	.	.
Cirsium arvense	+	.	.	.	.	.	.	.	.	+	0.1	+	+	.	.	r	+	0.1	.	+	.	.	.	.	.	.	.	.	+	.	.	.	.	.	.	.	.	.	0.1	0.1	0.1	0.1	0.1	0.1	0.1	0.1	0.1	+	r
Cirsium vulgare	0.1	.	.	.	.	.	.	.	0.1	.	r	.	.	.	0.1	0.1	.	.	.	r	.	.	+	r	.	.	.	.	+	.	.	.	.	.	.	.	.	.	0.1	+	r	r	+	.	r	.	.	.	.
Clinopodium vulgare	.	.	.	.	.	.	.	.	.	.	.	.	.	.	.	.	.	.	.	.	.	.	.	.	.	.	.	.	.	0.1	.	.	.	0.1	.	.	+	+	+	.	.	.	.	.	.	.	.	.	.
Convallaria majalis	.	.	.	.	.	.	.	.	.	.	.	.	.	.	.	.	.	.	.	.	.	.	.	.	.	.	.	.	.	.	.	.	.	.	.	.	.	.	.	.	.	.	.	.	.	.	.	.	.
Corydalis cava	.	.	.	.	.	.	.	.	.	.	.	.	.	.	.	.	.	.	0.1	.	.	.	.	.	.	.	.	.	.	0.1	0.1	0.1	.	0.1	+	.	.	.	0.1	.	.	.	.	.	.	.	.	.	.
Dactylis glomerata ssp. lobata	0.1	0.1	.	0.1	0.1	0.1	0.1	.	.	0.4	0.4	0.2	0.1	0.2	0.2	1a	1a	1a	0.1	2	2	0.4	3	3	3	4	4	3	2	1b	1b	0.2	1b	0.4	0.4	1a	1a	1a	0.1	0.2	1a	0.4	0.4	0.4	1a	1a	0.4	0.4	0.2
Dactylis glomerata ssp. glomerata	.	.	.	.	.	.	.	.	.	.	.	.	.	.	.	.	.	.	.	.	.	.	.	.	.	.	.	.	.	.	.	.	.	.	.	.	.	.	.	.	.	.	.	.	.	.	.	.	.
Dactylis polygama	.	.	.	.	.	.	.	.	.	.	.	.	.	.	.	.	.	.	.	.	.	.	.	.	.	.	.	.	.	.	.	.	.	.	.	.	.	.	.	.	.	.	.	.	.	.	.	.	.
Deschampsia cespitosa	0.2	0.1	0.1	0.1	0.1	0.1	0.1	0.1	0.1	0.1	0.1	+	+	+	0.1	0.1	0.1	+	+	r	r	.	+	.	.	.	.	.	.	.	.	.	r	.	.	r	.	r	.	.	.	.	.	.	.	.	.	.	.
Dryopteris carthusiana	.	r	.	r	+	r	r	r	.	.	.	.	.	.	r	r	r	r	.	.	.	.	.	.	.	.	.	.	.	.	.	.	.	.	.	.	.	.	.	.	.	.	.	.	.	.	.	.	.
Dryopteris dilatata	.	.	.	.	.	.	.	.	.	.	.	.	.	.	.	.	.	.	.	.	.	.	.	.	.	.	.	.	.	.	.	.	.	.	.	.	.	.	.	.	.	.	.	.	.	.	.	.	.
Dryopteris filix-mas	.	.	.	.	.	r	r	r	.	.	.	.	.	.	.	.	.	.	r	.	.	.	.	.	.	.	.	.	.	.	.	.	.	.	.	.	.	.	.	.	.	.	.	.	.	.	.	.	.
Elymus caninus	.	.	.	.	.	.	.	.	.	0.1	0.1	.	.	r	0.1	0.1	0.1	0.1	.	2	1b	0.2	0.4	0.1	0.1	0.1	0.1	0.1	0.1	2	1a	0.2	1b	1b	1b	1a	0.4	0.4	0.1	0.4	0.4	0.4	1b	2	2	2	3	1b	0.1m
Epilobium angustifolium	0.1	0.1	r	.	.	.	.	.	.	.	.	+	.	.	.	.	.	.	.	.	.	.	.	.	.	.	.	.	.	+	.	+	.	.	.	.	.	.	.	.	.	0.1	.	.	.	.	.	.	.
Epilobiumcf. ciliatum	.	.	.	.	.	.	.	.	+	.	.	.	.	.	.	.	.	.	.	.	.	.	.	.	.	.	.	.	.	.	.	.	.	.	.	.	.	.	.	.	.	.	.	.	.	.	.	.	.
Epilobiumcf. parviflorum	.	.	.	.	.	.	.	.	.	.	.	.	.	.	.	.	.	.	.	.	.	.	.	.	.	.	.	.	r	.	.	.	.	.	.	.	.	.	.	.	.	.	.	.	.	.	.	.	.
Epilobium ciliatum	.	.	.	.	.	.	.	.	.	.	.	.	.	.	.	r	.	.	.	.	.	.	.	.	.	.	.	.	.	.	.	.	.	.	.	.	.	.	.	.	.	.	.	.	.	.	.	.	.
Epilobium montanum	0.1	0.1	0.1	+	+	.	.	.	0.1	+	.	.	.	.	+	.	.	r	.	.	.	.	.	.	.	.	.	.	.	.	.	.	.	.	.	.	.	.	.	.	.	.	.	.	.	.	.	.	.
Epilobium tetragonum	.	.	.	.	.	.	.	.	.	.	.	.	.	.	.	.	.	.	.	.	.	.	.	.	.	.	.	.	.	.	.	.	.	.	.	.	.	.	.	.	.	.	.	.	.	.	.	.	.
Euphorbia cyparissias	0.1	.	.	.	.	.	.	.	0.1	.	.	.	.	.	.	.	.	.	.	0.1	0.1	0.1	0.1	0.1	0.1	0.1	0.1	0.1	0.1	+	0.1	0.1	0.1	.	0.1	0.1	0.1	0.1	0.1	.	+	+	+	.	0.1	+	+	.	+
Festuca gigantea	.	.	.	.	.	.	.	.	+	.	.	.	.	.	.	.	.	.	.	.	.	.	.	.	.	.	.	.	.	.	.	.	.	.	.	.	.	.	.	.	.	.	.	.	.	.	.	.	.
Fragaria vesca	+	+	.	+	+	.	.	.	0.1	0.1	0.1	0.1	.	+	.	+	0.1	0.1	.	0.1	0.1	0.1	0.1	0.1	0.1	0.1	0.1	0.1	0.1	0.2	0.2	0.1	0.1	0.1	0.1	0.1	0.1	0.1	0.1	.	.	0.1	0.1	0.1	.	+	+	+	0.1
Galeopsis tetrahit agg.	+	+	+	r	.	.	.	.	0.1	.	.	.	.	.	.	.	.	.	.	.	.	.	.	.	.	.	.	.	0.1	.	.	.	.	.	.	.	.	.	.	0.1	.	.	.	.	+	r	r	+	.
Galium album	.	.	.	.	.	.	.	.	.	.	.	.	.	.	.	.	.	.	.	.	.	.	.	.	.	.	.	.	.	.	.	.	.	.	.	.	.	.	r	.	.	.	.	.	.	.	.	.	.
Galium aparine	0.1	0.1	0.1	0.1	.	.	.	+	0.1	0.1	0.1	0.1	0.1	0.1	0.1	0.1	0.1	0.1	.	0.1	0.1	0.1	0.1	.	.	.	0.1	+	+	0.1	0.1	0.1	0.1	.	+	+	+	+	r	0.1	0.4	0.1	0.1	0.1	0.1	0.4	0.2	0.1	.
Galium odoratum	0.1	0.1	0.1	0.1	0.1	0.1	0.1	0.1	0.1	0.1	0.1	0.1	0.1	0.1	0.1	0.1	0.1	0.1	0.1	0.1	0.1	0.1	.	.	.	.	0.1	0.1	.	0.1	0.1	0.1	0.1	0.1	.	r	0.1	.	.	0.1	0.1	.	0.1	.	.	.	.	.	.
Galium sylvaticum	.	0.1	.	.	.	.	.	.	.	0.1	0.1	0.1	0.1	0.1	0.1	0.1	0.1	0.1	.	0.1	0.1	0.1	0.1	0.1	0.1	0.1	0.1	0.1	0.1	0.1	0.1	0.2	0.1	0.2	0.1	0.1	0.1	0.1	0.1	0.1	0.1	0.1	0.1	0.1	0.1	0.1	0.1	0.1	0.1
Geranium columbinum	.	.	.	.	.	.	.	.	.	.	.	.	.	.	.	.	.	.	.	.	+	.	.	.	.	.	.	.	.	.	.	.	.	.	.	.	.	.	.	.	r	.	.	.	.	.	.	.	.
Geranium robertianum	.	.	.	.	.	.	.	.	r	.	0.1	r	0.1	.	+	+	.	0.1	0.1	.	.	.	0.1	0.1	+	+	+	0.1	+	+	.	.	0.1	.	+	.	.	.	.	.	.	.	.	.	.	.	.	.	.
Geum urbanum	.	.	0.1	.	r	.	0.1	.	.	+	0.1	.	0.1	.	+	0.1	0.1	0.1	.	0.1	0.1	.	0.1	0.1	0.1	0.1	0.1	0.1	0.1	0.1	0.1	0.1	0.1	0.1	0.1	0.1	0.1	0.1	0.1	0.1	0.1	0.1	0.1	0.1	0.1	0.1	0.1	0.1	0.1m
Glechoma hederacea	.	.	.	.	.	.	.	.	.	.	.	.	.	.	.	.	.	.	.	.	.	.	.	.	.	.	.	.	.	0.1	0.1	0.1	0.1	0.1	0.1	0.1	0.1	0.1	0.1	.	.	.	.	.	.	.	.	.	.
Hedera helix	0.1	0.1	0.1	0.1	0.1	0.1	0.1	0.1	0.1	+	+	.	.	.	0.1	0.1	0.1	0.1	0.1	0.1	0.1	0.1	0.1	0.1	0.1	0.2	0.2	0.4	1b	0.1	0.2	0.2	0.1	0.1	0.2	2	3	5-	2	0.1	0.1	0.1	0.1	0.1	0.1	0.1	0.1	0.1	0.2
Hepatica nobilis	0.1	0.1	0.1	0.1	0.1	0.1	0.1	0.1	0.1	0.1	0.1	0.1	0.1	0.1	0.1	0.1	0.1	0.1	0.1	.	.	.	.	.	.	.	r	.	r	r	.	0.1	0.1	0.1	0.1	0.1	.	.	0.1	+	+	0.1	0.1	0.1	.	+	+	+	0.1
Heracleum sphondylium	r	+	.	+	+	.	+	.	r	+	.	.	+	r	r	.	.	.	r	r	+	+	+	.	.	.	.	.	.	.	.	.	.	.	.	.	.	.	.	.	.	.	.	.	.	.	.	.	.
Holcus lanatus	.	.	.	.	.	.	.	.	.	.	.	.	.	.	.	0.1	0.1	.	.	.	.	.	.	.	.	.	.	.	.	.	.	.	.	.	.	.	.	.	.	.	.	.	.	.	.	.	.	.	.
Hordelymus europaeus	0.1	0.1	0.1	0.1	0.1	0.1	0.1	+	.	0.2	0.2	0.1	0.1	0.1	0.2	0.1	.	.	+	0.1	0.1	0.1	.	.	.	.	.	.	0.1	0.1	0.1	0.1	0.1	.	.	0.1	.	.	.	0.1	0.1	.	0.1	0.1	0.1	.	.	.	.
Hypericum hirsutum	0.1	.	0.1	.	.	.	.	.	0.1	0.1	0.1	.	0.1	.	+	0.1	0.1	0.1	.	0.1	0.1	0.1	.	.	0.1	+	+	+	0.1	+	0.1	0.1	.	.	.	.	.	.	.	0.1	0.1	.	0.1	0.1	0.1	0.1	0.1	0.1	0.1
Hypericum perforatum	0.1	+	.	.	.	.	.	.	0.1	+	.	.	.	.	+	0.1	0.1	.	.	0.1	0.1	0.1	.	.	.	.	.	+	0.1	0.1	0.1	0.1	.	.	.	.	.	.	0.1	0.1	0.1	0.1	0.1	0.1	0.1	0.1	0.1	0.1	.
Lamium galeobdolon	0.2	0.1	0.1	0.1	0.1	0.1	0.1	0.1	0.1	.	0.1	.	0.1	0.1	0.1	0.1	0.1	0.1	0.1	0.1	0.1	0.1	0.1	0.1	0.1	0.1	0.1	0.1	0.1	0.1	0.1	0.1	0.2	0.2	0.1	0.1	0.1	0.1	0.1	0.2	0.2	0.2	0.2	0.2	0.2	0.2	0.1	0.1	0.1
Lapsana communis	+	.	.	.	.	.	.	.	.	.	.	.	.	.	+	.	.	.	.	.	.	.	.	.	.	.	.	.	.	+	.	.	+	.	.	.	.	.	r	+	+	.	+	r	0.1	+	.	r	+
Lathraea aquamaria	.	.	.	.	.	.	.	.	+	.	.	.	.	.	.	.	.	.	.	.	.	.	.	.	.	.	.	.	.	.	.	.	.	.	.	.	.	.	.	.	.	.	.	.	.	.	.	.	.
Lathyrus vernus	0.1	0.1	0.1	0.1	0.1	0.1	0.1	0.1	0.1	0.1	0.1	0.1	0.1	0.1	0.1	0.1	0.1	0.1	0.1	0.1	0.1	0.1	0.1	0.1	0.1	0.1	0.1	0.1	0.1	0.1	0.1	0.1	0.1	0.1	0.1	0.1	0.1	0.1	0.1	0.1	0.1	0.1	0.1	0.1	0.1	0.1	0.1	0.1	0.1
Leucojum vernum	.	.	.	.	.	.	.	.	.	.	.	.	.	.	.	.	.	.	.	.	.	.	.	.	.	.	.	.	.	.	.	.	.	.	.	.	.	.	r	.	.	.	.	.	.	.	.	.	.
Lilium martagon	0.1	0.1	0.1	0.1	0.1	0.1	0.1	0.1	0.1	0.1	0.1	0.1	0.1	0.1	0.1	0.1	0.1	0.1	0.1	0.1	0.1	0.1	0.1	0.1	0.1	0.1	0.1	0.1	0.1	0.1	0.1	0.1	0.1	0.1	0.1	0.1	0.1	0.1	0.1	0.1	0.1	0.1	0.1	0.1	0.1	0.1	0.1	0.1	0.1m
Luzula pilosa	.	.	.	.	.	.	.	.	.	.	.	.	.	.	.	.	.	.	.	.	.	.	.	.	.	.	.	.	.	.	.	.	.	.	.	.	.	.	.	.	.	.	.	.	.	.	.	.	.
Lysimachia nummularia	.	.	.	.	.	.	.	.	.	.	.	.	.	.	.	.	.	.	.	.	.	.	.	.	.	.	.	.	.	0.1	0.1	0.1	.	0.1	0.1	+	0.1	0.1	.	.	.	.	.	.	.	.	.	.	.
Maianthemum bifolium	.	.	.	.	.	.	.	.	.	.	.	.	.	.	.	.	.	.	.	.	.	.	.	.	.	.	.	.	.	.	.	.	.	.	.	.	.	.	.	.	.	.	.	.	.	.	.	.	.
Medicago lupulina	.	.	.	.	.	.	.	.	.	.	.	.	.	.	.	.	.	.	.	.	.	.	.	.	.	.	.	.	.	.	.	.	.	.	.	.	.	.	+	.	.	.	.	.	.	.	.	.	.
Melica nutans	0.1	.	.	.	.	.	.	.	.	+	0.1	+	.	.	+	+	.	.	+	0.1	0.1	0.1	0.1	0.1	0.1	+	.	r	0.1	0.1	0.1	0.1	0.1	0.1	0.1	+	.	+	+	0.1	0.1	0.2	0.1	0.1	0.1	0.1	0.1	.	0.1m
Melica uniflora	0.2	0.2	0.2	0.2	0.2	0.2	0.2	0.2	0.1	1a	1a	0.2	0.2	0.2	0.4	0.4	0.4	0.2	0.1	2	0.4	4	2	2	2	2	2	2	0.2	3	3	3	4	4	3	3	4	4	0.2	7	3	3	3	3	2	2	3	2	0.1m
Mercurialis perennis	0.1	0.2	0.2	0.1	0.1	0.1	0.1	0.1	0.2	0.2	0.2	2	2	0.4	0.4	0.4	0.4	0.2	0.2	0.1	0.1	0.1	0.1	0.1	0.1	+	+	0.1	+	0.1	.	0.1	.	0.1	0.1	.	0.1	0.1	.	0.1	0.1	0.1	0.1	0.1	0.1	0.1	0.1	0.1	0.1m
Milium effusum	0.2	0.1	0.1	0.1	0.1	0.1	0.1	0.1	.	0.1	0.1	0.1	0.1	0.1	0.4	0.2	0.1	0.1	0.1	0.1	0.1	.	0.1	0.1	r	.	.	0.1	+	0.1	+	+	0.1	0.1	.	.	.	+	.	0.2	0.1	0.1	0.1	.	0.1	0.1	0.1	0.1	.
Moehringia trinervia	0.1	.	.	.	.	.	+	+	.	.	0.1	.	0.1	.	.	.	.	.	.	.	.	.	.	.	.	.	.	.	.	.	.	.	0.1	.	.	.	.	.	r	.	.	.	.	.	.	.	.	.	.
Mycelis muralis	.	.	.	.	.	.	.	.	0.1	.	.	.	.	.	.	.	.	.	.	.	.	.	.	.	.	.	.	.	.	.	.	.	.	.	.	.	.	.	.	.	.	.	.	.	.	.	.	.	.
Myosotis sylvatica	0.1	0.1	0.1	.	.	.	.	.	0.1	0.1	+	+	+	.	+	.	.	.	.	.	.	.	.	.	.	.	.	.	.	.	.	.	.	.	.	.	.	.	.	0.1	0.1	.	0.1	0.1	0.1	0.1	0.1	0.1	+
Neottia nidus-avis	.	.	.	.	.	.	.	.	.	.	.	.	.	.	.	.	.	.	.	.	.	.	.	.	.	.	.	.	.	.	.	.	.	.	.	.	.	.	.	.	.	.	.	.	.	.	.	.	.
Orchis mascula	.	.	.	.	.	.	.	.	.	.	.	.	.	.	.	.	.	.	.	r	+	+	.	.	.	.	.	.	.	.	+	+	.	0.1	0.1	+	+	0.1	0.1	.	.	.	.	.	.	.	.	.	.
Phyteuma spicatum	.	.	.	r	r	.	+	.	0.1	.	.	+	+	r	+	.	+	.	.	.	.	.	.	.	.	.	.	.	.	.	.	.	.	.	.	.	.	.	.	.	.	.	.	.	.	.	.	.	.
Plantago major	.	.	.	.	.	.	.	.	+	.	.	.	.	.	.	.	.	.	.	.	.	.	.	.	.	.	.	.	.	.	.	.	.	.	.	.	.	.	.	.	.	.	.	.	.	.	.	.	.
Poa nemoralis	0.1	0.1	0.1	0.1	0.1	0.1	0.1	.	0.1	0.4	0.4	0.1	0.1	0.1	0.1	0.1	0.1	0.1	.	0.1	0.1	0.1	0.1	0.1	0.1	0.1	0.1	0.1	0.1	0.4	0.4	0.4	1a	1a	1a	0.4	0.2	0.2	0.1	0.2	0.2	0.2	1a	1b	1a	2	1a	1a	.
Poa trivialis	0.1	.	.	.	.	.	.	.	0.1	.	.	.	.	.	0.2	0.2	0.2	0.2	.	.	.	.	.	.	.	.	.	.	.	.	.	.	.	.	.	.	.	.	.	.	.	.	.	.	.	.	.	.	.
Polygonatum multiflorum	0.1	0.1	0.1	0.1	0.1	0.1	0.1	0.1	0.1	0.1	0.1	0.1	0.1	0.1	0.1	0.1	0.1	0.1	0.1	0.1	0.1	.	0.1	0.1	0.1	0.1	0.1	r	0.1	0.1	0.1	0.1	0.1	0.1	.	0.1	+	+	0.1	0.1	0.1	0.1	0.1	0.1	0.1	0.1	0.1	0.1	0.1
Potentilla sterilis	.	.	.	.	.	.	.	.	0.1	0.1	.	.	0.1	+	.	.	0.1	.	.	.	0.1	0.1	0.1	0.1	0.1	0.1	0.1	0.1	0.1	0.2	0.1	0.1	0.1	0.1	0.1	0.1	0.1	0.1	0.1	0.1	0.1	0.1	0.1	0.1	0.1	0.1	0.1	0.1	0.1
Primula veris	.	.	.	.	.	.	.	.	.	.	.	.	.	.	.	.	.	.	+	0.1	0.1	0.1	0.1	0.1	0.1	0.1	0.1	0.1	0.1	0.2	0.2	0.2	0.2	0.2	0.2	0.1	0.1	0.1	0.1	.	+	+	r	0.1	0.1	0.1	0.1	0.1	0.1m
Prunella vulgaris	.	.	.	.	.	.	.	.	.	.	.	.	.	.	.	+	.	.	.	.	.	.	.	.	.	.	.	.	.	.	.	.	.	.	.	.	.	.	.	.	.	.	.	.	.	.	.	.	.
Pulmonaria obscura	0.1	0.1	0.1	0.1	0.1	0.1	0.1	0.1	0.1	0.1	0.1	0.1	0.1	0.1	0.1	0.1	0.1	0.1	0.1	0.1	+	.	+	0.1	0.1	0.1	0.1	0.1	.	.	.	.	.	0.1	0.1	0.1	.	0.1	.	0.1	0.1	0.1	0.1	0.1	0.1	0.1	0.1	0.1	.
Ranunculus auricomus agg.	+	.	+	.	+	.	+	.	+	0.1	+	0.1	0.1	0.1	0.1	.	+	0.1	0.1	0.1	0.1	0.1	0.1	0.1	0.1	.	0.1	0.1	0.1	0.1	0.1	0.1	0.1	0.1	0.1	0.1	+	0.1	+	0.1	0.1	0.1	0.1	0.1	0.1	0.1	0.1	0.1	+
Ranunculus ficaria	.	0.1	0.1	0.2	0.1	.	.	.	0.2	0.1	.	0.1	0.1	0.1	0.1	.	.	.	0.1	.	.	.	.	.	.	.	.	.	.	.	.	.	.	.	.	.	.	.	.	.	.	0.1	.	0.1	.	.	.	.	0.1
Ranunculus lanuginosus	+	+	.	r	.	.	.	.	0.1	.	.	.	.	.	.	.	.	.	.	.	.	.	.	.	.	.	.	.	.	.	.	.	.	.	.	.	.	.	.	.	.	.	.	.	.	.	.	.	.
Ranunculus tuberosus	.	.	.	.	.	.	.	.	.	0.1	0.1	0.1	0.1	0.1	+	0.1	0.1	0.1	.	.	.	.	.	.	.	.	.	.	.	.	.	.	.	.	.	.	.	.	.	.	.	.	.	.	.	.	.	.	.
Rumex crispus	.	.	.	.	.	.	.	.	.	.	.	.	.	.	.	.	.	.	.	.	.	.	.	.	.	.	.	.	.	.	.	.	.	r	.	.	r	r	.	.	.	.	.	.	.	.	.	.	.
Rumex obtusifolius	.	.	.	.	.	.	.	.	r	.	.	.	.	.	.	.	.	.	.	.	.	.	.	.	.	.	.	.	.	.	.	.	.	.	.	.	.	.	.	.	.	.	.	.	.	.	.	.	.
Rumex sanguineus	.	.	.	.	.	.	.	.	r	.	.	.	.	r	+	.	.	.	.	.	.	.	.	.	.	.	.	.	.	.	.	.	.	.	.	.	.	.	.	.	.	.	.	.	.	.	.	.	.
Sanicula europaea	.	.	.	.	.	.	.	.	.	.	.	.	.	.	.	.	r	.	.	.	.	.	.	.	.	.	.	.	.	.	.	.	.	.	.	.	.	.	.	.	.	.	.	.	.	.	.	.	.
Scrophularia nodosa	+	.	.	.	.	.	.	.	0.1	.	.	.	.	.	.	+	.	.	.	.	.	.	.	.	.	.	.	.	+	.	.	.	.	.	.	.	.	.	.	.	.	.	.	.	.	.	.	.	.
Senecio ovatus	0.1	.	+	+	+	+	r	.	0.1	0.1	0.1	+	0.1	+	+	+	0.1	0.1	.	.	.	.	.	.	.	.	.	.	.	.	.	.	.	.	.	.	.	.	.	.	.	.	.	.	.	.	.	.	.
Silene dioica	0.1	0.1	.	.	.	.	.	.	0.1	.	.	.	.	.	+	+	.	.	.	.	.	.	.	.	.	.	.	.	.	.	.	.	.	.	.	.	.	.	.	.	.	.	.	.	.	.	.	.	.
Sonchus oleraceus	.	.	.	.	.	.	.	.	.	.	.	.	.	+	+	.	.	.	.	.	.	.	.	.	.	.	.	.	.	.	.	.	.	.	.	.	.	.	.	.	r	.	.	.	.	.	.	.	.
Stachys sylvatica	r	.	0.1	+	+	.	.	.	0.1	.	r	.	+	.	+	0.1	0.1	0.1	.	.	.	.	+	0.1	0.1	0.1	.	.	0.1	0.1	.	.	0.1	0.1	0.1	0.1	+	.	.	0.1	0.1	0.1	0.1	0.1	.	0.1	+	.	.
Stellaria holostea	0.1	0.1	0.1	0.1	0.1	0.1	0.1	0.1	0.1	0.1	0.1	0.1	0.1	0.1	0.1	0.2	0.2	0.1	0.1	0.2	0.2	0.1	0.1	0.1	0.1	0.1	0.1	0.1	1b	0.2	0.2	0.1	0.2	0.4	0.2	0.2	0.2	0.2	0.1	0.2	0.2	0.1	0.2	0.2	0.2	0.2	0.1	0.1	0.1m
Stellaria media	.	.	.	.	.	.	.	.	.	.	.	.	.	.	.	.	.	.	.	.	.	.	.	.	.	.	.	.	.	.	.	0.1	.	.	.	.	.	.	.	.	.	.	.	.	.	.	.	.	.
Stellaria neglecta	.	.	.	.	.	.	.	.	0.1	.	.	.	.	.	+	.	.	.	.	.	.	.	.	.	.	.	.	.	.	.	+	.	.	.	.	.	.	.	.	.	.	.	.	.	.	.	.	.	.
Taraxacum officinaleagg.	.	.	.	.	.	.	.	.	0.1	.	.	.	.	.	+	.	.	.	.	+	+	+	+	+	+	.	r	.	0.1	.	+	+	+	+	+	.	.	.	0.1	+	+	+	+	+	r	.	r	.	+
Torilis japonica	.	.	.	.	.	.	.	.	.	.	.	.	.	.	+	.	.	.	.	0.1	+	+	+	.	.	0.1	.	.	0.1	0.1	.	0.1	0.1	.	+	+	.	.	0.1	0.1	.	+	+	.	+	.	r	.	0.1
Trifolium repens	.	.	.	.	.	.	.	.	.	.	.	.	.	.	.	.	.	.	.	.	.	.	.	.	.	.	.	.	.	.	.	.	.	.	.	.	.	.	.	.	.	.	.	.	.	.	.	.	.
Trifolium spec.	.	.	.	.	.	.	.	.	.	.	.	.	.	.	.	.	.	.	.	.	.	.	.	.	.	.	.	.	.	.	.	.	.	.	.	.	.	.	.	.	.	.	.	.	.	.	.	.	.
Urtica dioica	0.1	+	+	+	.	.	.	.	+	.	.	.	.	.	.	0.1	0.1	0.1	.	.	.	.	.	.	.	.	.	.	.	0.1	0.1	0.1	0.1	+	.	+	+	+	.	.	.	.	.	.	.	.	.	.	.
Verbascum densiflorum	.	.	.	.	.	.	.	.	.	.	.	.	.	.	.	.	.	.	.	.	.	.	.	.	.	.	.	.	.	.	.	.	.	.	.	.	.	.	.	.	.	.	.	.	.	.	.	.	.
Verbascum thapsus	.	.	.	.	.	.	.	.	.	.	.	.	.	.	.	.	.	.	.	.	.	.	.	.	.	.	.	.	.	r	+	r	.	.	.	.	.	.	.	.	.	.	.	.	.	.	.	.	.
Veronicacf. montana	.	.	.	.	.	.	.	.	.	.	.	.	.	.	.	.	.	.	.	.	.	.	.	.	.	.	.	.	.	.	.	.	.	.	.	.	.	.	.	.	.	.	.	.	.	.	.	.	.
Veronica chamaedrys	0.1	0.1	.	0.1	.	.	.	.	0.1	.	.	.	.	.	0.1	.	.	.	.	.	.	.	.	.	.	.	.	.	.	.	.	.	.	.	.	.	.	.	.	0.1	0.1	+	+	.	0.1	.	0.1	.	.
Veronica officinalis	.	.	.	.	.	.	.	.	.	.	.	.	.	.	.	.	.	.	.	.	.	.	.	.	.	.	.	.	.	.	.	.	.	.	.	.	.	.	.	.	.	.	.	.	0.1	0.1	0.1	0.1	.
Veronica teucrium	.	.	.	.	.	.	.	.	.	.	.	.	.	.	.	.	.	.	.	.	.	.	.	.	.	.	.	.	.	.	.	.	.	.	.	.	.	.	.	.	.	.	.	.	.	.	.	r	.
Vicia hirsuta	.	.	.	.	.	.	.	.	.	.	.	.	.	.	.	.	.	.	.	.	.	.	.	.	.	+	.	.	.	.	.	.	.	.	.	.	.	.	.	r	+	.	.	.	+	+	+	.	0.1
Vicia sepium	.	0.1	0.1	0.1	0.1	0.1	.	.	0.1	0.1	0.1	0.1	0.1	0.1	0.1	0.1	0.1	0.1	0.1	0.1	0.1	.	0.1	+	0.1	0.1	0.1	0.1	0.1	0.1	0.1	0.1	0.1	0.1	0.1	0.1	0.1	0.1	0.1	0.1	0.1	0.1	0.1	0.1	0.1	0.1	0.1	0.1	0.1
Vicia sylvatica	+	0.1	.	.	.	.	.	.	0.1	.	.	.	.	.	.	.	.	.	.	.	.	.	.	.	.	.	.	.	.	.	.	.	.	.	.	.	.	.	.	.	.	.	.	.	.	.	.	.	.
Vicia tetrasperma	.	.	.	.	.	.	.	.	.	.	.	.	.	.	.	.	.	.	.	.	.	.	.	.	.	.	.	.	.	.	.	.	.	.	.	+	.	.	.	.	.	.	.	.	.	.	.	.	.
Viola hirta	.	.	.	.	.	.	.	.	.	.	.	.	.	.	.	.	.	.	.	+	.	+	0.1	0.1	0.1	0.1	0.1	0.1	r	.	+	+	0.1	0.1	0.1	0.1	0.1	0.1	r	.	.	.	.	+	.	.	r	+	+
Viola mirabilis	.	.	.	.	.	.	.	.	.	.	.	.	.	.	.	.	.	.	.	+	+	0.1	0.1	0.1	0.1	0.1	0.1	0.1	0.1	.	.	.	.	.	r	+	0.1	+	0.1	.	.	.	.	.	.	.	.	.	.
Viola odorata	.	.	.	.	.	.	.	.	.	.	.	.	.	.	.	.	.	.	.	.	.	.	.	.	.	.	.	.	.	.	.	+	0.1	0.1	.	.	+	0.1	.	.	+	.	.	.	.	.	.	.	.
Viola reichenbachiana	0.1	0.1	0.1	.	0.1	0.1	0.1	0.1	0.1	0.1	.	0.1	0.1	0.1	0.1	0.1	0.1	0.1	0.1	0.1	0.1	0.1	0.1	0.1	0.1	0.1	0.1	0.1	0.1	0.1	0.1	0.1	0.1	0.1	0.2	0.1	0.1	0.1	0.1	0.1	0.1	0.1	0.1	0.1	0.1	0.1	0.2	0.2	0.1
[truncated: 70 more columns]
