# Supplementary material for: Data of plant species in permanent plots in a restored coppice-with-standards forest in Northwestern Germany from 1994 to 2013
Source: Data Brief. 2018 Nov 13;24:103461. doi: 10.1016/j.dib.2018.11.046 (PMC6441704; doi:10.1016/j.dib.2018.11.046)
Supplement: Supplementary file 3 — Supplementary material [file mmc3.xlsx]

## Sheet: Abiotic 
Plot	Location of sample (E= Eastern plot corner, N = Northern plot corner, S = Southern plot corner, W = Western plot corner, NE = Northeastern plot corner, NW = Northwestern plot corner, SE = Southeastern plot corner, SW = Southwestern plot corner)	C/N	N [%]	C [%]	P [mg ∙ 100 g soil-1]	Mg [mg ∙ 100 g soil-1]	Ca [mg ∙ 100 g soil-1]	K [mg ∙ 100 g soil-1]	PAR	pH (CaCl2)	H2O [%]
87/1	SE	12.3086	0.794	9.773	2.26728	33.6205	923.753	40.9837	16.9728	5.69	18.6
87/1	SW	13.3219	0.699	9.312	2.06249	32.6901	775.101	31.3567	42.2783	4.89	11.2
87/1	NE	14.1175	0.57	8.047	1.40367	25.2576	471.912	18.8574	1.39487	4.47	19.7
87/1	NW	17.4074	0.756	13.16	2.03038	33.3272	771.159	25.321	9.06822	5.53	12.4
87/1	centre	17.1646	0.559	9.595	1.53451	23.8915	625.527	27.0458	24.5541	4.86	16.9
87/2	E	15.2259	0.664	10.11	1.99573	37.3881	715.49	27.7916	1.33675	5.45	14.9
87/2	S	14.7961	0.667	9.869	2.54737	32.9986	739.91	36.0682	0.49015	5.25	15
87/2	W	17.2581	0.554	9.561	1.63394	31.3119	574.508	24.1201	1.2707	4.99	13.9
87/2	N	18.8202	0.445	8.375	1.25005	23.3732	310.113	19.7462	0.742966	4.21	10.4
87/2	centre	17.3221	0.829	14.36	2.14667	33.5336	968.581	35.8351	1.06416	6.27	15.4
92/1	SW	14.8401	1.057	15.686	2.51398	43.7562	1177.78	21.0904	35.4603	6.05	19.3
92/1	SE	13.988	1.08	15.107	2.06532	42.6538	1224.83	24.8059	62.5114	6.3	13.8
92/1	NW	15.646	1.421	22.233	4.85616	73.6336	1198.55	46.6316	26.2869	6.16	22.5
92/1	NE	15.5593	1.155	17.971	2.98715	49.8895	1267.21	27.0531	56.9627	6.26	13.3
92/1	centre	15.2271	0.96	14.618	2.5826	46.0136	1055.59	25.1184	50.8004	5.58	17.2
92/2	SW	15.6256	1.055	16.485	3.98123	68.6883	1180.23	32.7203	42.3287	6.11	16.2
92/2	SE	18.1168	0.642	11.631	1.90664	28.5243	563.823	22.4197	22.1435	4.35	10
92/2	NW	14.7594	1.176	17.357	3.33187	72.8042	1234.26	29.3701	64.5066	6.46	15.2
92/2	NE	16.2996	1.145	18.663	3.81596	66.9829	783.89	35.8696	47.0666	4.82	13.2
92/2	te	14.4249	1.165	16.805	2.81583	41.231	1110.63	25.0394	51.4014	5.86	18.7
93/1	SW	13.3185	0.901	12	2.3946	38.3311	963.299	34.8604	122.478	5.68	14.7
93/1	SE	14.8209	0.994	14.732	2.70011	46.159	1081.8	35.5694	50.3157	5.53	15.1
93/1	NW	12.544	0.932	11.691	2.20006	35.4055	993.183	28.2461	92.7267	5.97	18.1
93/1	NE	16.1895	0.723	11.705	1.9699	31.9538	793.403	27.361	56.3462	4.81	17.7
93/1	centre	15.4485	0.747	11.54	2.08296	34.5932	966.703	26.1183	119.324	5.72	32.2
93/2	SW	17.0631	0.777	13.258	2.41211	41.108	980.937	48.4509	78.1996	6.14	10.3
93/2	SE	17.3897	0.911	15.842	1.89515	43.3395	795.395	28.2744	57.5314	4.74	13.8
93/2	NW	19.5444	0.586	11.453	2.49593	40.2939	737.099	41.0292	9.88428	4.75	13.2
93/2	NE	16.0934	0.653	10.509	1.96594	36.6627	886.959	25.8424	34.9869	5.01	15.1
93/2	centre	20.5184	0.735	15.081	0.175127	36.8204	948.968	32.9676	23.6698	5.29	10.5
94/1	SW	15.9281	1.182	18.827	0.342973	86.7044	1226.84	37.0279	7.68788	6.61	12.1
94/1	SE	18.3564	0.926	16.998	0.270501	49.1483	1258.27	24.8468	2.05357	6.58	10.5
94/1	NW	16.7744	0.811	13.604	0.212234	33.7408	822.298	28.37	3.53673	4.97	11.2
94/1	NE	13.6734	1.194	16.326	0.303681	82.2997	1136.51	34.9561	5.78246	6.38	10.7
94/1	centre	12.9602	1.307	16.939	0.3084	53.5654	1135.39	27.4498	9.02098	6.3	21.3
94/2	E	14.6698	0.839	12.308	0.190817	33.6098	614.518	35.7782	0.943748	4.33	7
94/2	S	12.791	0.799	10.22	0.225102	34.5878	652.58	39.3712	1.96009	4.42	15.3
94/2	W	14.1836	0.986	13.985	0.339978	38.1555	691.433	48.2379	2.83201	4.63	15
94/2	N	13.4044	0.549	7.359	0.134677	30.5909	647.517	33.1561	1.35351	4.18	12
94/2	centre	15.6261	0.789	12.329	0.420424	34.024	2086.3	41.3056	1.08871	6.58	11.5
95/1	E	18.0891	1.133	20.495	0.505322	80.0202	1261.77	39.4414	7.30456	6.27	14.2
95/1	W	15.692	0.883	13.856	0.256324	42.9233	938.839	25.3717	3.75182	5.86	12.8
95/1	S	19.3471	0.775	14.994	0.253272	48.0555	1196.76	25.5694	6.86998	6.42	12
95/1	N	18.8666	0.772	14.565	0.254614	40.4792	752.405	22.2679	2.82051	5.09	5.6
95/1	centre	17.8591	0.958	17.109	0.284403	36.8856	989.549	23.1213	1.1169	5.55	11.1
95/2	NW	19.383	0.658	12.754	0.220571	26.34	458.273	37.2615	1.01852	3.96	9.3
95/2	NE	12.4456	0.965	12.01	0.233537	35.6199	679.44	37.5406	2.51476	4.35	10.2
95/2	SW	14.053	0.661	9.289	0.160287	29.1983	702.449	26.1009	55.7573	4.5	14.6
95/2	SE	13.5505	0.752	10.19	0.220606	21.2296	824.383	24.0097	2.64626	5.24	10
95/2	centre	16.7166	0.787	13.156	0.209197	29.8977	870.346	30.4861	5.01732	5.02	14
96/1	SW	18.1091	0.953	17.258	0.268421	56.5225	1219.34	19.5332	21.348	6.39	7.2
96/1	SE	16.8796	1.03	17.386	0.270048	39.157	1283.17	20.1252	4.19726	6.37	11.9
96/1	NW	17.9897	1.165	20.958	0.481424	42.0252	1172.64	33.2359	15.3938	5.81	11
96/1	NE	18.5501	0.818	15.174	0.254331	36.6588	1210.92	19.9497	5.55029	6.35	7.3
96/1	centre	21.3145	0.744	15.858	0.233503	40.819	1150.33	15.1865	51.3889	5.94	11.5
96/2	SW	19.3781	0.558	10.813	0.191206	31.5383	837.225	25.1576	11.2927	5.32	14.7
96/2	SE	17.1023	1.017	17.393	0.306061	46.0413	1300.87	37.432	1.64369	6.56	10.1
96/2	NW	21.5591	0.626	13.496	0.23409	45.3959	954.955	27.2376	1.3007	5.4	2.4
96/2	NE	21.7504	0.653	14.203	0.315133	33.5485	1388.77	38.9539	0.856164	5.83	17.2
96/2	centre	20.5824	0.771	15.869	0.312005	43.0698	1154.42	32.3133	1.18555	5.72	17
