# Supplementary material for: Data of plant species in permanent plots in a restored coppice-with-standards forest in Northwestern Germany from 1994 to 2013
Source: Data Brief. 2018 Nov 13;24:103461. doi: 10.1016/j.dib.2018.11.046 (PMC6441704; doi:10.1016/j.dib.2018.11.046)
Supplement: Supplementary file 4 — Supplementary material [file mmc4.xlsx]

## Sheet: Yr of coppicing
Plot	Year of 1st coppicing	Year of 2nd coppicing	State of the plot in the investigated year in terms of years after coppicing [yrs]
			1994	1995	1996	1997	1998	1999	2000	2001	2002	2013
87/1	1986	2003	NA	10	11	12	13	14	15	16	17	11
87/2	1988	-	7	8	9	10	11	12	13	14	15	26
92/1	1991	2011	4	5	6	7	8	9	10	11	12	3
92/2	1992	2012	3	4	5	6	7	8	9	10	11	2
93/1	1993	2013	2	3	4	5	6	7	8	9	10	1
93/2	1993	2013	2	3	4	5	6	7	8	9	10	1
94/1	1994	-	1	2	3	4	5	6	7	8	9	20
94/2	1994	-	1	2	3	4	5	6	7	8	9	20
95/1	1994	-	1	2	3	4	5	6	7	8	9	20
95/2	2001	-	n.c.	n.c.	n.c.	n.c.	n.c.	n.c.	n.c.	1	2	13
96/1	1996	-	n.c.	n.c.	1	2	3	4	5	6	7	18
96/2	2002	-	n.c.	n.c.	n.c.	n.c.	n.c.	n.c.	n.c.	n.c.	1	12
